# Supplementary material for: Common Genetic Variation Near the Phospholamban Gene Is Associated with Cardiac Repolarisation: Meta-Analysis of Three Genome-Wide Association Studies
Source: PLoS One. 2009 Jul 9;4(7):e6138. doi: 10.1371/journal.pone.0006138 (PMC2704957; doi:10.1371/journal.pone.0006138)
Supplement: Table S1 — All SNPs with p<10–6 for the additive model from the meta-analysis of the TwinsUK, BRIGHT and DCCT/EDIC cohorts. (0.05 MB XLS) [file pone.0006138.s004.xls]

## Sheet: tophits_add_meta_TRU_Bright_QT
Table S1: All SNPs with p<10-6 for the additive model from the meta-analysis of the TwinsUK, BRIGHT and DCCT/EDIC cohorts.								TwinsUK					BRIGHT					DCCT/EDIC					TwinsUK				BRIGHT				DCCT/EDIC				Meta-analysis
chr	rsid	position	non-coded allele	coded allele	type	Closest gene	distance to gene	Genotyped?	Imputation quality	N	CAF	HWE P	Genotyped?	Imputation quality	N	CAF	HWE P	Genotyped?	Imputation quality	N	CAF	HWE P	P-value	Beta	SE	r2	P-value	Beta	SE	r2	P-value	Beta	SE	r2	CAF	P-value	Beta	SE	r2	Q_het	P_het	I2_het
1	rs12143842	160300514	C	T	INTERGENIC	NOS1AP	-5691	imputed	0.919079	1048	0.243866	0.109442	imputed	0.95759	1392	0.265731	0.886212	genotyped	0.9997	1118	0.2535	0.681108	3.19406e-05	0.218483	0.0525305	0.0176042	0.00148	0.146059	0.0459241	0.008325	0.08176	0.0848351	0.0487338	0.00272389	0.255447	2.07138e-07	0.146431	0.0281987	0.00815625	3.47893	0.175614	0.425111
1	rs16847548	160301898	T	C	UPSTREAM	NOS1AP	-4307	imputed	0.872324	1048	0.201656	0.533421	imputed	0.950511	1392	0.227097	0.676629	imputed	0.9987	1118	0.2129	0.0957967	9.47497e-05	0.223079	0.0571462	0.0160232	0.000388086	0.173428	0.049025	0.0105585	0.1178	0.0822275	0.0526163	0.00226605	0.215142	2.34433e-07	0.157056	0.03038	0.00833023	3.46885	0.176502	0.42344
6	rs11153730	118774215	T	C	INTERGENIC	SLC35F1	28694	imputed	0.988403	1048	0.483514	0.024308	imputed	0.97732	1392	0.481032	0.445062	imputed	0.9982	1118	0.4898	0.751111	3.62862e-06	0.209539	0.0452412	0.0219294	0.0172923	0.0956148	0.0401967	0.00456451	0.07643	0.0745205	0.0420699	0.0027755	0.484518	6.36315e-07	0.121769	0.0244522	0.00740669	5.44845	0.0655969	0.632923
13	rs9541338	34075997	C	T	INTERGENIC	NBEA	-338459	imputed	0.883313	1048	0.188484	0.457319	imputed	0.946251	1392	0.192965	0.36827	genotyped	0.9979	1118	0.1856	0.876267	0.00929395	0.154831	0.0595264	0.0073336	7.26698e-06	0.229589	0.0511841	0.0164174	0.03055	0.119198	0.0551081	0.0042952	0.189331	6.20902e-08	0.171748	0.0317308	0.00905482	2.26712	0.321885	0.117825
13	rs9592551	34077080	T	A	INTERGENIC	NBEA	-337376	imputed	0.883926	1048	0.188528	0.455467	imputed	0.947154	1392	0.193019	0.371373	imputed	0.9972	1118	0.1857	0.871591	0.00930229	0.154751	0.0595028	0.00732736	7.41787e-06	0.229563	0.0511591	0.0164172	0.03061	0.11914	0.0551081	0.00429281	0.189396	6.18961e-08	0.171714	0.0317212	0.00905365	2.27006	0.321412	0.118968
13	rs9541373	34084415	C	T	INTERGENIC	NBEA	-330041	imputed	0.934301	1047	0.190805	0.399482	genotyped	0.985905	1392	0.198337	0.293521	imputed	0.9923	1118	0.1923	0.462109	0.0104134	0.147472	0.0575662	0.00671574	1.18838e-05	0.216768	0.0494947	0.0149422	0.04491	0.1101	0.0548763	0.00376562	0.194222	1.50173e-07	0.162709	0.0309783	0.00828641	2.18206	0.335871	0.0834341
13	rs885170	34095789	A	G	INTERGENIC	NBEA	-318667	imputed	0.966283	1048	0.187161	0.276213	imputed	0.935975	1392	0.197111	0.412983	imputed	0.9398	1118	0.1762	0.758911	0.00445091	0.165848	0.0583089	0.00836895	1.23916e-05	0.223673	0.0511366	0.0158352	0.0163	0.138031	0.0574839	0.00553109	0.18761	1.83039e-08	0.179834	0.0319574	0.00985815	1.32132	0.516511	0
13	rs9529408	34107520	G	A	INTERGENIC	NBEA	-306936	genotyped	1	1048	0.181948	0.111673	imputed	0.851797	1392	0.196135	0.539981	genotyped	0.9992	1118	0.1663	0.541571	0.00487135	0.165509	0.0587866	0.0081546	2.73354e-05	0.224653	0.0538006	0.0159145	0.03286	0.122153	0.0572521	0.00413754	0.182582	1.1007e-07	0.173176	0.0326177	0.0089517	1.72672	0.421743	0
20	rs6054768	7077677	C	T	INTERGENIC	BMP2	368767	imputed	0.988929	1048	0.268536	0.49209	genotyped	0.98839	1392	0.244912	0.609805	imputed	0.9986	1118	0.264	0.850186	0.168681	0.0661119	0.0480306	0.00171706	4.22084e-06	0.213258	0.0463649	0.0168209	0.01338	0.118387	0.0478646	0.0054465	0.257869	8.94841e-07	0.134469	0.0273676	0.00692079	5.02613	0.0810197	0.602079
20	rs6038724	7077738	T	C	INTERGENIC	BMP2	368828	imputed	0.988926	1048	0.268537	0.492045	imputed	0.999932	1392	0.242666	0.530013	genotyped	0.9995	1118	0.2639	0.850849	0.168711	0.0661078	0.048031	0.00171685	3.67534e-06	0.21446	0.0463301	0.0169051	0.01386	0.117749	0.0478646	0.0053867	0.256959	8.48342e-07	0.13472	0.0273605	0.00693064	5.12859	0.0769734	0.610029
20	rs6054770	7079752	G	A	INTERGENIC	BMP2	370842	imputed	0.988894	1048	0.26855	0.491597	imputed	0.999827	1392	0.242659	0.530584	imputed	0.9986	1118	0.264	0.847376	0.169038	0.0660544	0.048029	0.00171413	3.6834e-06	0.214449	0.0463326	0.0169031	0.01376	0.117923	0.0478646	0.00540393	0.256991	8.43581e-07	0.134751	0.0273606	0.00693438	5.12826	0.0769861	0.610004
20	rs6054771	7080210	T	C	INTERGENIC	BMP2	371300	imputed	0.988887	1048	0.268553	0.49149	imputed	0.999827	1392	0.242659	0.530584	imputed	0.9985	1118	0.264	0.846626	0.169114	0.0660427	0.0480291	0.00171353	3.6834e-06	0.214449	0.0463326	0.0169031	0.01374	0.117923	0.0478646	0.00540393	0.256992	8.44182e-07	0.134748	0.0273607	0.00693401	5.12895	0.0769595	0.610057
20	rs6107933	7080516	G	A	INTERGENIC	BMP2	371606	imputed	0.988882	1048	0.268555	0.49143	imputed	0.999818	1392	0.242661	0.531191	imputed	0.9981	1118	0.264	0.846009	0.169161	0.0660345	0.0480284	0.00171311	3.67715e-06	0.214468	0.0463326	0.0169061	0.01369	0.118039	0.0478646	0.00541456	0.256993	8.3765e-07	0.134788	0.0273605	0.00693825	5.12916	0.0769515	0.610073
20	rs6038725	7081039	A	T	INTERGENIC	BMP2	372129	imputed	0.995818	1045	0.323604	0.935727	genotyped	0.985113	1392	0.299901	0.143511	imputed	0.9949	1118	0.3215	0.781741	0.166709	0.0634523	0.045885	0.00176255	3.04829e-06	0.20835	0.0446496	0.0182287	0.015	0.111085	0.0456626	0.00538362	0.313661	8.45028e-07	0.129054	0.0262056	0.00717086	5.35297	0.0688046	0.626376
20	rs6117650	7083633	G	A	INTERGENIC	BMP2	374723	imputed	0.99216	1048	0.266934	0.380584	imputed	0.997213	1392	0.241996	0.49865	imputed	0.997	1118	0.2625	0.875132	0.188635	0.0628787	0.04783	0.00154733	3.67486e-06	0.215174	0.0464896	0.016986	0.01311	0.11914	0.0480385	0.00549588	0.255784	9.90724e-07	0.134023	0.0273881	0.00683851	5.35552	0.068717	0.626553
20	rs6054776	7084016	G	C	INTERGENIC	BMP2	375106	imputed	0.992166	1048	0.266934	0.380563	imputed	0.99696	1392	0.241993	0.498879	imputed	0.9971	1118	0.2626	0.878349	0.18866	0.0628746	0.0478296	0.00154713	3.68082e-06	0.215181	0.0464943	0.0169868	0.01305	0.119198	0.0480385	0.00550257	0.255814	9.89006e-07	0.134037	0.027389	0.00684043	5.35493	0.0687371	0.626512
20	rs6054777	7084244	G	A	INTERGENIC	BMP2	375334	imputed	0.992171	1048	0.266935	0.380568	imputed	0.996927	1392	0.241982	0.498113	imputed	0.9972	1118	0.2626	0.878889	0.188675	0.0628722	0.0478294	0.00154702	3.68079e-06	0.215193	0.0464968	0.0169883	0.01304	0.119198	0.0480385	0.00550257	0.25581	9.89371e-07	0.134037	0.0273895	0.0068404	5.35572	0.0687102	0.626567
20	rs6038726	7084322	C	G	INTERGENIC	BMP2	375412	imputed	0.992172	1048	0.266935	0.380559	imputed	0.996859	1392	0.241972	0.498315	imputed	0.9972	1118	0.2626	0.878605	0.188682	0.062871	0.0478292	0.00154696	3.68879e-06	0.215242	0.0464994	0.0169956	0.01304	0.119256	0.0480385	0.00550792	0.255807	9.83924e-07	0.134069	0.02739	0.00684362	5.35839	0.0686184	0.626754
20	rs6038727	7084357	C	G	INTERGENIC	BMP2	375447	imputed	0.992173	1048	0.266935	0.380559	imputed	0.996714	1392	0.241983	0.499616	imputed	0.9972	1118	0.2626	0.879721	0.188686	0.0628705	0.0478293	0.00154693	3.70475e-06	0.215162	0.0464985	0.0169835	0.01302	0.119256	0.0480385	0.00550792	0.255811	9.88683e-07	0.134042	0.0273898	0.00684095	5.35255	0.068819	0.626346
20	rs6038729	7085757	A	C	INTERGENIC	BMP2	376847	genotyped	1	1048	0.322797	0.975442	imputed	0.997197	1392	0.301287	0.141112	genotyped	0.9994	1118	0.3222	0.776482	0.163169	0.0639721	0.0458748	0.0017892	2.10548e-06	0.210653	0.0444132	0.0186829	0.01489	0.110969	0.0455467	0.00537854	0.314194	6.25178e-07	0.130232	0.0261338	0.00730911	5.54384	0.0625418	0.639239
20	rs719563	7090997	G	A	INTERGENIC	BMP2	382087	genotyped	1	1048	0.322658	0.988372	imputed	0.99396	1392	0.301291	0.142856	genotyped	0.9996	1118	0.3224	0.748799	0.196931	0.0588718	0.0456249	0.00151494	2.31292e-06	0.20994	0.0444535	0.0185567	0.01228	0.114041	0.0455467	0.00568222	0.314217	7.61791e-07	0.12904	0.0260955	0.00717622	5.78564	0.0554198	0.654316
21	rs2832357	29785765	A	G	INTERGENIC	GRIK1	45360	genotyped	1	1048	0.0267431	0.765504	imputed	0.999999	1392	0.0280285	0.197071	genotyped	0.9988	1118	0.0257	0.205936	0.0884759	0.268122	0.157396	0.00374227	5.30166e-05	0.485749	0.120177	0.012856	0.003122	0.376833	0.127484	0.00711136	0.0269182	2.33212e-07	0.395257	0.0764417	0.00818438	1.24032	0.53786	0
21	rs10482996	29786683	C	T	INTERGENIC	GRIK1	44442	imputed	0.969364	1048	0.0268427	0.736598	imputed	0.999999	1392	0.0280285	0.197071	genotyped	0.9998	1118	0.0253	0.191191	0.15632	0.210583	0.148553	0.00231678	5.30166e-05	0.485749	0.120177	0.012856	0.002467	0.388306	0.128296	0.00743653	0.0268219	4.59129e-07	0.380853	0.0755265	0.00757229	2.07898	0.353635	0.0379889
21	rs2211887	29787019	C	T	INTERGENIC	GRIK1	44106	imputed	0.969364	1048	0.0268427	0.736598	imputed	0.999999	1392	0.0280285	0.197071	imputed	0.9977	1118	0.0252	0.188462	0.15632	0.210583	0.148554	0.00231679	5.30166e-05	0.485749	0.120177	0.012856	0.00253	0.388248	0.128586	0.00740568	0.0267904	4.6969e-07	0.380822	0.0755855	0.00756242	2.07889	0.35365	0.0379499
21	rs980007	29787153	G	A	INTERGENIC	GRIK1	43972	imputed	0.969364	1048	0.0268427	0.736598	imputed	0.999999	1392	0.0280285	0.197071	imputed	0.9972	1118	0.0252	0.187561	0.156334	0.210583	0.148559	0.00231679	5.30166e-05	0.485749	0.120177	0.012856	0.002554	0.388132	0.128643	0.00740126	0.0267904	4.73011e-07	0.380783	0.0755979	0.00756086	2.0787	0.353685	0.0378592
21	rs2000460	29788995	G	A	INTERGENIC	GRIK1	42130	imputed	0.969362	1048	0.0268426	0.736595	imputed	0.999999	1392	0.0280285	0.197071	imputed	0.9969	1118	0.0252	0.186951	0.156334	0.210583	0.148559	0.00231679	5.30166e-05	0.485749	0.120177	0.012856	0.002571	0.388074	0.128701	0.00739905	0.0267904	4.7568e-07	0.380761	0.0756097	0.00755997	2.07864	0.353694	0.0378344
21	rs963073	29789323	C	T	INTERGENIC	GRIK1	41802	imputed	0.969362	1048	0.0268426	0.736595	genotyped	0.993944	1392	0.0280535	0.196661	imputed	0.9967	1118	0.0252	0.186502	0.156321	0.210584	0.148555	0.0023168	4.06909e-05	0.49381	0.120338	0.0132978	0.002583	0.388016	0.128759	0.00739684	0.0268002	3.92034e-07	0.383811	0.0756609	0.00768433	2.19636	0.333477	0.0894038
21	rs963072	29789507	C	T	INTERGENIC	GRIK1	41618	imputed	0.969362	1048	0.0268426	0.736595	imputed	0.999192	1392	0.0280435	0.196825	imputed	0.9965	1118	0.0252	0.186057	0.156321	0.210584	0.148555	0.0023168	5.13606e-05	0.486669	0.120185	0.0129115	0.002597	0.387901	0.128817	0.00739242	0.0267963	4.70211e-07	0.381053	0.0756345	0.0075732	2.09188	0.351361	0.0439233
21	rs2832361	29792995	C	T	INTERGENIC	GRIK1	38130	imputed	0.96936	1048	0.0268426	0.736595	imputed	0.996792	1392	0.0280163	0.197274	genotyped	0.9999	1118	0.0249	0.175128	0.156321	0.210584	0.148555	0.0023168	4.79658e-05	0.489266	0.120345	0.0130374	0.00307	0.382569	0.129223	0.00710721	0.0266914	5.22929e-07	0.380123	0.0757564	0.00750758	2.12532	0.345535	0.0589668
21	rs2832367	29795840	C	T	INTERGENIC	GRIK1	35285	imputed	0.969359	1048	0.0268426	0.736592	imputed	0.995664	1392	0.0279861	0.197769	imputed	0.9983	1118	0.0249	0.174075	0.156319	0.210585	0.148554	0.00231682	4.7387e-05	0.490132	0.120474	0.0130699	0.003125	0.382164	0.129339	0.00709214	0.0266796	5.29029e-07	0.380233	0.0758119	0.00750868	2.1365	0.343609	0.0638914
chr: chromosome; CAF: coded allele frequency; HWE: Hardy-Weinberg equilibrium; SE: standard error; het: heterogeneity
